# Supplementary material for: Silicon Carbide-Gated Nanofluidic Membrane for Active Control of Electrokinetic Ionic Transport
Source: Membranes (Basel). 2021 Jul 15;11(7):535. doi: 10.3390/membranes11070535 (PMC8303522; doi:10.3390/membranes11070535)
Supplement: Supplementary file 1 [file membranes-11-00535-s001.zip]

Archive with 1 entries (1 files):
- membranes-1285696-SI.pdf
